# Supplementary material for: The Effect of Personality, Disability, and Family Functioning on Burnout among Mothers of Children with Autism: A Path Analysis
Source: Int J Environ Res Public Health. 2022 Jan 21;19(3):1187. doi: 10.3390/ijerph19031187 (PMC8835161; doi:10.3390/ijerph19031187)
Supplement: Supplementary file 1 [file ijerph-19-01187-s001.zip]

Archive with 1 entries (1 files):
- ijerph-1516973-supplementary.pdf
